# Supplementary material for: Chemotherapy-induced microbiota exacerbates the toxicity of chemotherapy through the suppression of interleukin-10 from macrophages
Source: Gut Microbes. 2024 Feb 24;16(1):2319511. doi: 10.1080/19490976.2024.2319511 (PMC10896127; doi:10.1080/19490976.2024.2319511)
Supplement: Supplemental Material [file KGMI_A_2319511_SM4076.zip]

Archive with 7 entries (7 files):
- KGMI_A_2319511_supplemental material/Extended data clean.docx
- KGMI_A_2319511_supplemental material/figure s1.jpg
- KGMI_A_2319511_supplemental material/figure s2.jpg
- KGMI_A_2319511_supplemental material/figure s3.jpg
- KGMI_A_2319511_supplemental material/figure s4.jpg
- KGMI_A_2319511_supplemental material/figure s5.jpg
- KGMI_A_2319511_supplemental material/figure s6.jpg
